# Supplementary material for: Drug repurposing screen identifies lonafarnib as respiratory syncytial virus fusion protein inhibitor
Source: Nat Commun. 2024 Feb 8;15:1173. doi: 10.1038/s41467-024-45241-y (PMC10853176; doi:10.1038/s41467-024-45241-y)
Supplement: Supplementary file 4 — Source Data [file 41467_2024_45241_MOESM4_ESM.xlsx]

## Sheet: Figure 1 B
Figure 1B: screening data
	infection	cell viability
sample ID	GFP [%]	MTT [%]
W1004823	94.271	87.815
B4	87.559	77.326
B5	95.377	77.121
B6	13.649	24.884
B9	56.624	79.794
B10	87.203	92.751
B13	4.9852	31.054
B14	70.365	67.249
B15	75.654	78.355
B16	82.386	81.44
B19	70.288	78.149
B20	88.973	69.1
B21	52.172	90.283
C2	78.212	75.681
C3	82.241	93.985
C4	94.944	103.03
C5	107.57	106.32
C6	104.42	82.879
C7	6.4853	82.879
C8	87.492	88.843
C9	98.406	87.404
C10	97.339	92.134
C11	89.944	99.949
C12	102.54	100.57
C13	93.646	99.537
C14	103.12	99.332
C15	89.78	94.807
C16	93.838	83.29
C17	92.704	94.19
C18	115.49	95.835
C19	87.405	94.602
C20	105.09	109.41
C21	103.97	93.985
C22	88.098	81.645
D2	89.425	62.725
D3	109.46	74.242
D4	90.194	76.504
D5	94.165	100.15
D6	95.887	79.383
D7	12.995	27.969
D8	95.925	74.447
D9	93.281	84.524
D10	75.414	78.972
D11	20.131	102.01
D12	120.83	69.306
D13	9.8221	40.72
D14	94.435	72.596
D15	84.068	93.162
D16	85.117	85.553
D17	97.137	78.972
D18	108.55	79.794
D19	113.8	98.303
D20	121.22	83.496
D21	77.991	91.311
D22	109.31	75.887
E2	96.887	81.44
E3	24.794	45.45
E4	29.497	89.254
E5	88.357	92.545
E6	98.656	79.177
E7	86.299	81.851
E8	116.29	82.879
E9	85.665	87.609
E10	95.858	82.674
E11	115.39	85.553
E12	97.925	84.113
E13	99.416	93.573
E14	90.136	88.021
E15	80.078	89.049
E16	125.3	89.666
E17	94.694	99.949
E18	105.23	89.049
E19	101.58	97.069
E20	109.96	96.247
E21	101.84	107.76
E22	100.28	69.512
E23	110.66	98.303
F2	83.463	76.093
F3	99.56	73.213
F4	102.94	71.362
F5	105.28	81.234
F6	98.8	77.738
F7	91.021	80.411
F8	109.43	71.568
F9	97.858	82.057
F10	98.925	67.866
F11	109.44	77.738
F12	94.444	70.129
F13	115.14	82.468
F14	127.84	79.177
F15	114.36	88.226
F16	4.5717	14.396
F17	106.04	95.835
F18	115.63	93.573
F19	40.344	95.424
F20	116.31	76.093
F21	107.01	104.06
F22	111.42	82.879
F23	91.848	100.36
G3	78.731	67.455
G4	73.279	79.177
G5	109.3	81.851
G6	122.49	106.74
G7	90.213	96.452
G8	8.6105	23.856
G9	81.578	100.15
G10	125.66	114.96
G11	102.28	118.46
G12	99.281	86.787
G13	105.33	90.488
G14	109.64	113.73
G15	95.964	95.835
G16	99.425	107.15
G19	103.18	97.481
G20	120.15	102.01
G21	101.65	96.658
G22	12.717	33.728
G23	104.57	93.573
H3	37.026	94.19
H4	97.319	83.29
H5	1.1291	35.167
H6	65.5	61.285
H7	69.048	76.915
H8	119.64	85.964
H9	118.83	82.468
H10	112.25	83.496
H11	132.33	102.42
H12	111.04	90.077
H13	101.11	102.62
H14	103.27	102.42
H15	120.77	88.021
H16	114.9	79.589
H19	141.59	102.21
H20	110.04	86.992
H21	113.65	81.028
H22	96.896	77.121
I2	97.685	91.311
I3	96.002	101.8
I4	44.027	71.157
I5	0.3021	0.617
I6	-0.092	0.8226
I7	115.47	102.83
I8	136.97	101.8
I9	113.33	98.098
I10	125.89	107.76
I11	98.733	102.01
I12	115.11	108.38
I13	91.309	113.11
I14	129.88	103.44
I15	108.75	106.12
I16	129.47	110.44
I17	97.685	104.06
I18	126.68	95.63
I19	85.78	90.283
I20	105.34	97.275
I21	94.242	93.779
I22	111.44	92.956
J2	87.146	89.254
J3	95.694	102.01
J4	95.992	104.06
J5	61.701	89.049
J6	107.3	110.64
J7	128.36	98.92
J8	113.59	111.67
J9	108.26	104.68
J10	113.4	107.35
J11	116.18	100.98
J12	144.8	115.78
J13	131.2	116.61
J14	141.53	94.19
J15	123.39	105.5
J16	131.08	131.41
J17	131.28	110.44
J18	134.65	104.06
J19	125.75	96.452
J20	125.08	103.86
J21	122.5	102.42
J22	120.57	89.871
J23	150.9	105.09
K2	129.77	112.7
K3	100.87	106.53
K4	131.26	108.79
K5	112.04	135.32
K6	136.18	107.56
K7	126.79	125.86
K8	140.32	113.73
K9	122.09	123.6
K10	129.9	112.9
K11	97.021	117.02
K12	129.33	127.1
K13	115.08	128.74
K14	122.54	118.46
K15	96.704	115.99
K16	129.64	107.15
K17	125.43	128.12
K18	138.06	113.32
K19	132.49	123.39
K20	138.84	101.18
K21	103.01	123.6
K22	109.54	110.44
K23	107.89	128.95
L2	106.28	121.13
L3	96.694	119.69
L4	109.17	112.49
L5	115.06	133.88
L6	126.61	110.23
L7	122.48	117.43
L8	131.57	123.8
L9	113.22	110.64
L10	121.98	108.17
L11	128.66	130.18
L12	137.48	111.05
L13	110.57	119.9
L14	132.5	118.46
L15	142.78	125.86
L16	116.51	98.303
L17	132.38	123.8
L18	135.43	102.62
L19	162.62	128.74
L20	121.15	95.424
L21	112.92	111.47
L22	98.723	83.085
L23	138.26	119.49
M2	86.434	100.36
M3	135.84	133.26
M4	115.01	113.52
M5	99.695	126.07
M6	130.66	121.75
M7	114.27	135.32
M8	125.59	113.11
M9	114.18	132.03
M10	111.71	105.5
M11	134.98	142.11
M12	105.72	115.99
M13	110.44	133.47
M14	115.94	124.83
M17	137.13	132.65
M18	111.03	99.743
M19	94.925	126.68
M20	125.13	114.96
M21	139.43	146.84
M22	119	114.34
M23	117.61	120.93
N2	92.021	94.807
N3	113.83	112.7
N4	111.93	121.54
N5	115.22	130.8
N6	114.5	103.86
N7	114.92	114.55
N8	127.39	116.81
N9	144.34	105.91
N10	110.62	101.59
N11	114.55	109
N12	118.71	114.76
N13	118.75	113.93
N14	118.19	102.83
N17	116.91	113.11
N18	126.24	122.16
N19	152.55	119.9
N20	115.4	93.368
N21	146.82	152.8
N22	107.23	138.41
N23	113.65	103.03
O3	106.61	118.66
O4	99.079	120.93
O5	127.79	133.47
O6	88.251	110.64
O9	91.242	141.08
O10	115.73	120.51
O13	135.63	121.34
O14	93.877	104.06
O15	99.3	125.24
O16	93.3	104.68
O19	123.67	141.49
O20	99.762	118.25
O23	105.39	141.49
W1004882	75.204	98.657
B4	77.883	105.43
B5	65.663	100.35
B6	88.975	99.503
B9	66.368	94.088
B10	98.051	106.95
B13	91.862	88.673
B14	83.11	88.842
B15	79.675	109.49
B16	90.809	111.52
B19	109.39	89.688
B20	102.12	91.719
B21	102.69	93.749
C2	8.3025	35.706
C3	83.79	111.52
C4	83.135	98.657
C5	106.96	111.18
C6	102.57	103.23
C7	105.5	102.55
C8	110.77	99.841
C9	95.106	109.99
C10	86.802	93.072
C11	109.7	107.29
C12	94.451	74.458
C13	79.526	111.01
C14	86.694	97.303
C15	87.723	106.61
C16	96.085	76.996
C17	92.269	127.09
C18	96.566	103.23
C19	101.32	117.1
C20	103.05	98.318
C21	99.653	131.32
C22	99.404	101.87
D2	102.08	110.5
D3	77.369	99.164
D4	102.35	95.272
D5	91.92	100.86
D6	94.891	103.4
D7	100.13	83.596
D8	104.18	91.549
D9	99.744	88.165
D10	92.891	82.919
D11	110.81	82.242
D12	100.16	88.334
D13	102.86	107.96
D14	95.72	105.43
D15	95.181	87.827
D16	111.42	86.642
D17	92.344	92.396
D18	91.083	120.99
D19	99.976	116.26
D20	102.74	112.19
D21	87.026	99.164
D22	100.47	92.565
E2	98.184	86.98
E3	107.54	97.134
E4	97.081	91.042
E5	102.73	109.83
E6	95.455	92.565
E7	92.924	106.1
E8	117.32	96.626
E9	85.425	108.98
E10	95.944	80.381
E11	100.71	103.06
E12	108.81	97.98
E13	92.958	106.61
E14	86.495	88.842
E15	110.33	102.72
E16	95.969	82.073
E17	89.689	121.67
E18	97.321	88.165
E19	102.68	106.44
E20	127.21	112.36
E21	94.501	123.02
E22	101.66	103.9
E23	113.32	113.89
F2	84.553	87.319
F3	102.76	101.2
F4	94.476	90.703
F5	97.114	99.164
F6	87.847	94.595
F7	92.734	96.626
F8	109.05	92.057
F9	96.55	84.104
F10	85.25	83.088
F11	103.92	96.795
F12	95.231	95.442
F13	85.756	88.165
F14	103.24	94.765
F15	102.75	81.396
F16	97.944	88.165
F17	93.173	91.211
F18	86.13	89.519
F19	97.587	104.07
F20	91.721	85.119
F21	95.214	99.164
F22	93.63	84.442
F23	107.48	96.457
G3	93.298	95.78
G4	95.455	78.35
G5	104.24	105.93
G6	88.643	78.519
G7	104.43	110.5
G8	99.453	90.026
G9	104.9	90.873
G10	94.526	81.904
G11	79.459	87.996
G12	98.4	90.196
G13	103.72	104.07
G14	105.98	99.503
G15	119.04	117.78
G16	120.87	96.795
G19	79.708	97.811
G20	101.22	105.26
G21	88.71	105.93
G22	102.32	94.595
G23	86.561	116.09
H3	78.223	110.16
H4	85.118	94.088
H5	86.677	71.92
H6	113.28	93.919
H7	106.5	83.765
H8	102.86	80.888
H9	130.17	103.23
H10	90.128	96.795
H11	107.28	93.58
H12	119.57	94.257
H13	97.039	89.18
H14	101.48	95.611
H15	94.642	90.365
H16	108.26	96.457
H19	101.97	104.07
H20	99.536	87.488
H21	101.58	94.088
H22	109.74	84.273
I2	77.966	85.965
I3	97.786	127.59
I4	88.461	124.21
I5	94.227	126.41
I6	88.801	86.642
I7	91.24	118.79
I8	90.236	94.257
I9	83.01	98.995
I10	95.463	83.088
I11	109.09	126.07
I12	118.43	98.149
I13	104.07	118.79
I14	102.54	97.641
I15	83.857	129.79
I16	91.307	132.67
I17	104.13	108.81
I18	73.138	95.103
I19	102.03	116.43
I20	100.8	89.011
I21	100.92	115.07
I22	111.93	108.3
J2	91.39	93.411
J3	84.537	110.67
J4	77.435	112.7
J5	98.184	95.78
J6	95.878	82.411
J7	86.694	84.273
J8	102.67	81.904
J9	98.309	80.719
J10	57.964	62.951
J11	99.03	99.841
J12	110.84	101.7
J13	100.73	98.826
J14	112.97	93.919
J15	78.895	136.73
J16	93.082	124.55
J17	95.123	99.334
J18	88.129	84.442
J19	103.15	94.426
J20	94.824	110.16
J21	87.988	104.41
J22	109.77	95.78
J23	103.63	83.258
K2	76.763	92.565
K3	78.182	114.9
K4	80.04	97.303
K5	68.724	126.58
K6	111.86	119.13
K7	81.865	107.79
K8	107.73	99.503
K9	85.433	126.24
K10	90.693	106.1
K11	95.314	126.92
K12	134.82	92.903
K13	79.177	108.3
K14	93.364	96.965
K15	93.936	119.98
K16	97.396	115.58
K17	84.603	126.58
K18	112.11	102.38
K19	107.47	110.67
K20	101.15	99.334
K21	101.15	103.56
K22	104.53	84.611
K23	95.098	105.43
L2	89.498	89.857
L3	91.58	95.442
L4	102.3	92.396
L5	96.807	109.49
L6	109.39	108.13
L7	85.566	94.426
L8	106.53	89.18
L9	78.464	113.38
L10	106.87	95.78
L11	93.273	92.396
L12	96.376	93.242
L13	102.89	96.118
L14	103.59	95.442
L15	106.07	102.38
L16	95.38	84.611
L17	87.391	91.549
L18	75.071	76.319
L19	102.21	104.41
L20	107.33	86.642
L21	111.5	91.38
L22	72.292	84.442
L23	93.887	94.595
M2	82.604	93.919
M3	107.7	107.63
M4	92.85	82.073
M5	114.01	107.63
M6	7.9789	37.737
M7	110.47	117.95
M8	89.241	103.4
M9	92.551	112.36
M10	101.78	104.58
M11	125.97	134.02
M12	115.94	115.58
M13	117.85	121.33
M14	99.47	100.35
M17	108.18	129.96
M18	109.52	114.9
M19	90.303	111.86
M20	104.17	102.04
M21	113.05	138.42
M22	94.816	98.826
M23	88.32	120.32
N2	82.38	78.689
N3	95.919	95.949
N4	105.26	95.78
N5	110.6	106.44
N6	108.72	97.303
N7	113.16	111.18
N8	94.384	98.149
N9	125.76	103.73
N10	109.67	104.75
N11	123.47	123.02
N12	90.095	112.53
N13	119.46	109.83
N14	90.834	108.81
N17	98.574	125.9
N18	98.707	114.73
N19	107.97	95.442
N20	95.438	84.104
N21	110.65	121.33
N22	89.614	119.3
N23	102.95	92.226
O3	99.495	128.44
O4	90.411	80.212
O5	108.39	137.07
O6	97.595	106.78
O9	111.04	121.67
O10	86.91	101.36
O13	97.827	117.61
O14	112.4	98.318
O15	90.452	111.52
O16	100.37	99.503
O19	102.26	130.98
O20	89.946	95.442
O23	87.349	124.38
4820-4819	106.06	94.968
B4	110.57	115.01
B5	108.91	106.14
B6	99.978	97.268
B9	108.77	79.852
B10	104.9	82.152
B13	111.13	89.053
B14	136.84	100.88
B15	90.752	91.682
B16	91.233	90.368
B19	112.95	92.339
B20	96.06	93.325
B21	109.9	105.48
C2	106.69	95.954
C3	106.62	92.339
C4	104.65	96.611
C5	106.63	93.654
C6	114.01	90.368
C7	89.937	88.396
C8	87.158	76.566
C9	113.19	90.039
C10	107.79	92.011
C11	78.225	73.937
C12	100.23	68.022
C13	102.45	97.597
C14	94.608	91.682
C15	97.408	80.509
C16	114.15	84.781
C17	96.248	89.71
C18	102.57	79.195
C19	100.04	80.838
C20	96.363	79.195
C21	85.831	80.181
C22	101.61	78.538
D2	90.815	106.47
D3	91.724	82.481
D4	108.48	94.64
D5	97.669	104.5
D6	115.51	97.926
D7	95.82	89.71
D8	101.32	79.852
D9	94.284	109.43
D10	109.53	98.254
D11	77.055	74.594
D12	88.067	75.58
D13	105.48	95.625
D14	106.32	92.339
D15	92.152	83.467
D16	120.51	79.524
D17	102.3	104.17
D18	117.18	96.94
D19	107.67	91.682
D20	46.829	37.461
D21	128.41	75.58
D22	119.9	92.011
E2	28.138	33.19
E3	102.43	87.41
E4	96.843	94.64
E5	84.713	92.339
E6	102.5	92.011
E7	112.83	79.852
E8	112.84	72.623
E9	98.996	84.781
E10	98.097	76.895
E11	4.7447	16.759
E12	100.25	100.55
E13	89.728	83.138
E14	123.77	78.538
E15	119.56	85.11
E16	97.721	81.495
E17	125.46	82.152
E18	117.6	85.438
E19	102.43	81.824
E20	94.493	83.138
E21	113.72	80.509
E22	114.13	78.209
E23	94.419	88.067
F2	104.49	95.625
F3	91.17	89.053
F4	112.75	97.268
F5	106.67	98.911
F6	93.521	84.453
F7	96.039	86.753
F8	93.782	81.167
F9	104.41	80.509
F10	104.62	88.067
F11	87.952	94.64
F12	109.93	98.583
F13	96.843	97.597
F14	97.261	86.096
F15	113.63	86.424
F16	92.602	81.824
F17	93.928	91.025
F18	99.936	81.167
F19	95.663	87.082
F20	116.89	90.696
F21	99.612	84.453
F22	101.73	81.824
F23	121.05	92.339
G3	108.06	102.53
G4	87.942	95.625
G5	85.988	95.297
G6	90.387	92.339
G7	115.91	83.795
G8	97.867	86.424
G9	95.59	70.98
G10	104.89	72.951
G11	83.272	82.481
G12	97.418	83.467
G13	102.47	87.082
G14	84.567	85.767
G15	85.81	77.88
G16	87.681	84.453
G19	125.22	85.11
G20	115.64	97.926
G21	102.5	84.453
G22	106.33	88.067
G23	103.61	92.997
H3	83.052	110.41
H4	91.661	104.83
H5	104.59	89.053
H6	89.864	96.611
H7	96.123	97.926
H8	109.37	84.781
H9	119.31	74.923
H10	100.24	77.552
H11	94.817	76.237
H12	77.442	76.566
H13	72.865	62.764
H14	113.81	93.325
H15	97.846	79.852
H16	135.88	71.637
H19	103.57	80.181
H20	137.61	93.982
H21	17.335	85.767
H22	87.116	76.237
I2	110.07	95.625
I3	95.59	101.87
I4	90.397	89.053
I5	92.999	73.609
I6	99.529	92.339
I7	89.175	98.911
I8	120.52	103.84
I9	102.65	79.524
I10	99.811	82.481
I11	101.07	96.94
I12	76.595	103.18
I13	103.84	86.753
I14	97.951	90.039
I15	83.982	83.795
I16	92.079	87.41
I17	109.06	78.866
I18	98.097	92.668
I19	92.821	84.781
I20	89.728	70.98
I21	94.211	94.64
I22	0.9312	19.059
J2	96.227	95.625
J3	110	92.011
J4	85.904	98.911
J5	93.531	81.167
J6	92.225	88.725
J7	91.609	92.997
J8	101.62	105.81
J9	102.88	86.753
J10	88.464	83.138
J11	87.043	96.611
J12	120.88	107.13
J13	88.893	87.082
J14	93.427	80.181
J15	97.533	86.753
J16	84.222	76.237
J17	94.785	78.209
J18	106.47	85.438
J19	104.69	87.41
J20	76.282	79.524
J21	94.012	86.096
J22	96.248	98.254
J23	101	116
K2	112.33	102.2
K3	86.531	92.668
K4	96.864	86.424
K5	95.955	93.982
K6	96.791	99.897
K7	108.3	97.268
K8	80.231	96.283
K9	104.72	88.067
K10	103.84	77.223
K11	94.534	80.181
K12	86.918	89.71
K13	89.676	84.453
K14	80.879	82.481
K15	97.209	77.552
K16	97.272	79.852
K17	89.613	87.082
K18	78.016	86.424
K19	97.94	92.339
K20	86.479	88.067
K21	43.057	67.365
K22	72.625	85.767
K23	94.597	103.84
L2	5.6851	40.748
L3	95.339	103.18
L4	82.645	85.438
L5	107.59	97.926
L6	102.19	103.84
L7	104.47	93.982
L8	96.843	101.54
L9	95.172	88.396
L10	44.896	65.722
L11	67.443	85.767
L12	72.301	74.923
L13	123.2	92.339
L14	81.945	84.124
L15	127.18	81.824
L16	97.554	80.181
L17	80.848	86.753
L18	112.07	90.039
L19	86.615	87.082
L20	85.434	92.011
L21	103.65	85.438
L22	91.191	97.597
L23	97.502	109.76
M2	118.68	125.86
M3	116.67	97.268
M4	74.642	95.297
M5	83.815	108.11
M6	98.682	94.64
M7	87.315	107.13
M8	65.959	74.266
M9	97.199	88.396
M10	105.9	101.21
M11	97.063	92.339
M12	97.972	94.968
M13	78.089	81.495
M14	95.736	91.353
M17	99.173	77.552
M18	0.273	16.43
M19	100.64	75.909
M20	75.007	67.036
M21	79.28	86.424
M22	88.161	84.781
M23	117.77	90.368
N2	107.73	136.7
N3	107.54	102.85
N4	86.542	109.76
N5	107.1	104.5
N6	102.62	97.268
N7	86.312	109.76
N8	74.6	95.625
N9	78.988	86.753
N10	71.758	80.181
N11	98.515	96.283
N12	101.66	97.597
N13	99.967	91.353
N14	115.7	94.64
N17	91.525	85.767
N18	80.2	70.98
N19	89.854	96.283
N20	92.267	112.06
N21	106.07	111.4
N22	96.948	108.11
N23	97.7	112.06
O3	111.94	107.78
O4	91.233	133.42
O5	88.715	104.83
O6	98.16	99.897
O9	95.809	92.011
O10	92.957	101.54
O13	73.942	94.64
O14	85.507	92.668
O15	69.919	88.067
O16	89.749	93.654
O19	83.533	94.64
O20	90.543	100.23
O23	90.073	109.43
4877-4878	99.147	113.65
B4	-0.177	34.148
B5	113.21	107.14
B6	104.13	92.017
B9	102.46	105.83
B10	120.5	94.624
B13	104.55	90.974
B14	101.42	81.851
B15	92.654	94.102
B16	111.41	84.457
B19	125.26	96.97
B20	108.24	87.586
B21	105.55	101.66
C2	107.82	119.39
C3	88.275	113.13
C4	97.383	94.102
C5	101.03	105.57
C6	93.239	97.491
C7	1.5046	14.598
C8	102.48	88.889
C9	96.213	101.14
C10	89.28	86.282
C11	55.526	77.419
C12	84.275	84.457
C13	101.65	87.846
C14	92.347	80.287
C15	96.716	94.102
C16	113.83	94.624
C17	101.27	88.368
C18	95.454	70.903
C19	120.19	107.4
C20	92.131	95.406
C21	99.926	104.27
C22	110.74	96.448
D2	103.08	117.56
D3	58.685	88.368
D4	104.85	78.462
D5	105.64	93.842
D6	102.95	78.201
D7	3.6995	26.849
D8	103.52	94.363
D9	105.62	82.633
D10	100.73	76.377
D11	94.972	92.799
D12	89.639	81.329
D13	94.757	80.808
D14	94.921	72.988
D15	95.721	85.761
D16	105.28	80.547
D17	84.49	74.031
D18	66.89	61.779
D19	133.67	94.363
D20	108.37	91.496
D21	88.48	90.714
D22	120.72	96.448
E2	88.634	105.31
E3	92.572	113.91
E4	102.81	94.884
E5	97.085	111.83
E6	99.68	90.714
E7	105.46	92.278
E8	105.39	89.671
E9	59.567	64.907
E10	90.059	85.761
E11	106.85	92.538
E12	100.93	90.974
E13	101.9	107.66
E14	80.418	83.936
E15	90.531	84.718
E16	103.56	80.808
E17	110.66	92.538
E18	111.51	84.197
E19	103.3	96.448
E20	101.21	99.576
E21	104.54	93.581
E22	98.972	104.01
E23	119.58	111.57
F2	86.839	95.927
F3	98.572	112.61
F4	91.906	100.1
F5	97.957	80.026
F6	97.454	77.941
F7	110.53	80.026
F8	107.35	85.761
F9	101.05	86.282
F10	91.752	78.723
F11	91.126	86.022
F12	93.813	82.893
F13	93.701	82.633
F14	101.8	76.898
F15	82.624	88.889
F16	93.495	79.505
F17	43.874	71.163
F18	104.2	84.197
F19	108.83	90.974
F20	90.716	93.581
F21	92.603	84.979
F22	101.22	89.671
F23	124.16	98.273
G3	88.972	102.44
G4	82.213	88.628
G5	95.957	108.18
G6	81.567	90.974
G7	100.51	97.752
G8	106.65	90.192
G9	25.997	57.087
G10	91.044	94.363
G11	88.429	81.851
G12	102.35	96.709
G13	92.685	103.75
G14	110.74	93.06
G15	94.08	91.756
G16	99.68	81.069
G19	107.63	98.534
G20	97.721	90.714
G21	127	96.709
G22	123.42	82.633
G23	100.78	112.09
H3	90.408	93.842
H4	101.48	92.799
H5	86.254	85.761
H6	71.68	91.235
H7	82.562	78.201
H8	96.254	77.941
H9	86.039	92.799
H10	82.736	86.282
H11	79.547	96.709
H12	110.57	101.14
H13	95.003	94.884
H14	110.62	87.846
H15	91.126	95.927
H16	86.624	94.102
H19	103.45	87.846
H20	98.275	89.15
H21	102.81	83.675
H22	108.9	78.462
I2	103.83	94.624
I3	83.906	103.75
I4	100.01	81.851
I5	75.69	109.74
I6	118.04	118.87
I7	106.57	111.83
I8	92.931	93.842
I9	94.121	103.75
I10	98.654	93.06
I11	82.654	113.39
I12	93.157	86.282
I13	109.37	105.31
I14	96.09	91.496
I15	95.085	87.846
I16	95.29	91.756
I17	84.716	86.022
I18	103.59	91.235
I19	110.39	99.837
I20	88.357	82.893
I21	94.798	97.491
I22	110.77	95.927
J2	87.495	97.491
J3	102.2	92.017
J4	86.07	80.287
J5	88.716	106.35
J6	132.48	104.79
J7	95.731	78.201
J8	102.76	78.462
J9	110.87	92.538
J10	62.264	62.822
J11	101.56	92.538
J12	80.89	80.026
J13	88.613	84.197
J14	100.71	82.111
J15	90.829	96.188
J16	89.28	92.799
J17	100.49	81.59
J18	82.665	79.505
J19	99.619	89.41
J20	114	72.467
J21	93.342	105.31
J22	112.34	86.804
J23	87.024	85.5
K2	106.04	117.56
K3	60.275	66.993
K4	98.798	103.49
K5	95.352	114.96
K6	92.018	100.62
K7	90.613	122.78
K8	104.24	101.66
K9	33.843	37.537
K10	91.434	96.97
K11	98.89	114.96
K12	67.116	69.599
K13	83.967	106.09
K14	111.96	92.799
K15	83.075	82.372
K16	80.162	88.628
K17	93.588	100.1
K18	108.63	96.448
K19	109.72	111.05
K20	108.82	93.842
K21	136.77	97.491
K22	80.439	87.846
K23	117.91	115.74
L2	98.737	131.38
L3	89.444	108.44
L4	97.27	104.27
L5	111.81	111.05
L6	7.2175	40.404
L7	96.736	92.538
L8	95.054	94.363
L9	100.29	93.581
L10	98.983	89.932
L11	87.916	99.055
L12	83.721	92.538
L13	86.234	79.244
L14	88.818	89.41
L15	72.387	94.624
L16	92.018	92.538
L17	67.311	92.538
L18	119.21	100.62
L19	90.983	100.88
L20	111	100.1
L21	105.76	83.675
L22	104.83	86.543
L23	112.03	100.36
M2	90.059	103.49
M3	86.142	125.64
M4	122.94	113.65
M5	92.347	121.21
M6	91.69	95.666
M7	100.71	119.91
M8	94.183	103.49
M9	99.126	114.96
M10	110.49	105.83
M11	95.26	122.52
M12	76.839	92.538
M13	105.05	98.273
M14	82.347	92.017
M17	100.59	99.055
M18	109.8	94.102
M19	96.942	103.23
M20	102.34	100.88
M21	107.96	103.75
M22	101.95	105.57
M23	97.978	121.99
N2	98.675	114.96
N3	90.275	102.97
N4	93.085	110.26
N5	90.377	90.192
N6	105.11	91.496
N7	59.31	90.453
N8	88.449	91.496
N9	93.577	105.05
N10	84.008	105.57
N11	86.213	86.804
N12	91.239	78.723
N13	88.634	101.92
N14	107.34	89.15
N17	89.147	87.846
N18	105.9	93.32
N19	90.767	96.709
N20	96.531	102.18
N21	76.552	96.97
N22	97.424	98.273
N23	83.085	108.96
O3	111.24	139.46
O4	90.531	110.79
O5	92.47	127.73
O6	97.106	118.34
O9	83.054	119.91
O10	96.152	94.624
O13	86.767	111.57
O14	117.51	116
O15	95.403	112.35
O16	102.35	113.65
O19	100.81	112.87
O20	98.244	100.62
O23	95.772	120.95
4809-4810	78.84	69.706
B4	6.5908	56.367
B5	67.889	49.482
B6	108.2	90.144
B9	111.15	90.574
B10	100.59	95.092
B13	88.843	90.574
B14	111.21	96.813
B15	99.279	91.65
B16	0.7423	4.9482
B19	97.464	85.841
B20	114.43	98.319
B21	112.62	108
C2	96.859	98.319
C3	95.962	101.12
C4	97.777	89.068
C5	96.677	91.22
C6	113.66	87.132
C7	96.98	82.399
C8	113.3	78.526
C9	108.82	85.841
C10	101.12	89.498
C11	80.433	73.578
C12	89.246	75.084
C13	101.26	84.335
C14	103.04	81.538
C15	109.51	89.283
C16	115.2	90.359
C17	84.244	88.638
C18	98.049	80.678
C19	114.23	92.08
C20	107.13	90.789
C21	29.521	10.972
C22	123.93	82.399
D2	87.35	94.016
D3	93.057	77.881
D4	99.703	100.69
D5	106.94	94.662
D6	110.89	86.917
D7	85.061	75.084
D8	86.836	77.666
D9	93.511	89.498
D10	95.286	89.068
D11	81.915	70.781
D12	98.472	81.108
D13	88.389	99.395
D14	84.002	78.741
D15	97.454	92.08
D16	103.55	88.638
D17	102.61	79.602
D18	113.02	86.702
D19	98.331	93.371
D20	116.58	99.61
D21	7.2059	48.622
D22	121.03	92.295
E2	89.387	100.26
E3	92.382	95.307
E4	98.704	91.865
E5	103.98	86.056
E6	80.453	77.881
E7	84.759	79.387
E8	92.634	78.526
E9	109.6	81.969
E10	111.6	93.156
E11	90.204	94.662
E12	109.66	101.55
E13	115.17	86.917
E14	93.763	88.423
E15	111.16	89.068
E16	100.18	84.981
E17	100.53	83.044
E18	109.88	77.451
E19	105.5	83.475
E20	108.09	82.829
E21	109.64	93.801
E22	121.02	89.498
E23	108.26	75.945
F2	96.607	99.61
F3	103.13	91.65
F4	112.98	86.486
F5	92.2	91.22
F6	111.18	87.992
F7	3.6767	28.829
F8	111.17	91.004
F9	94.953	86.056
F10	84.769	89.498
F11	100.78	97.674
F12	89.024	94.662
F13	83.609	91.22
F14	108.75	100.04
F15	91.807	82.184
F16	91.837	85.196
F17	26.254	44.964
F18	40.411	58.949
F19	92.483	89.068
F20	-0.367	14.414
F21	93.864	82.399
F22	112.02	92.726
F23	107.61	83.259
G3	100.55	76.16
G4	110.93	86.056
G5	71.711	77.881
G6	88.066	80.032
G7	94.61	76.805
G8	98.2	81.108
G9	96.072	85.196
G10	103.88	84.12
G11	82.087	94.877
G12	99.612	76.59
G13	108.09	87.992
G14	89.085	82.614
G15	93.158	75.945
G16	85.253	79.387
G19	43.235	45.18
G20	108.48	86.271
G21	119.96	92.726
G22	133.29	88.853
G23	29.581	29.474
H3	95.094	91.865
H4	122.54	87.777
H5	110.85	97.459
H6	125.81	99.61
H7	113.69	88.208
H8	107.12	87.777
H9	71.448	86.917
H10	83.871	85.196
H11	64.491	72.287
H12	84.759	92.08
H13	56.152	10.112
H14	84.728	86.917
H15	86.453	85.196
H16	98.17	81.323
H19	98.614	94.232
H20	8.1235	49.482
H21	98.603	92.726
H22	65.499	43.889
I2	51.029	75.299
I3	90.315	87.562
I4	103.76	94.232
I5	87.905	90.359
I6	104.64	89.283
I7	124.86	95.092
I8	95.76	91.865
I9	10.181	21.729
I10	109.19	91.004
I11	98.079	94.016
I12	92.432	85.411
I13	108.88	95.738
I14	108.05	92.08
I15	83.286	87.132
I16	97.383	90.144
I17	97.575	83.044
I18	91.454	80.032
I19	85.505	58.518
I20	87.965	78.526
I21	121.53	90.359
I22	105.76	80.247
J2	94.994	109.29
J3	7.0042	17.211
J4	101.65	91.22
J5	93.128	99.18
J6	106.15	92.941
J7	94.146	97.889
J8	99.914	94.662
J9	106.59	95.953
J10	78.739	89.929
J11	93.42	100.04
J12	79.374	90.359
J13	111.89	91.22
J14	109.95	86.486
J15	87.844	92.08
J16	104.44	89.283
J17	78.285	85.196
J18	90.093	94.232
J19	77.67	83.475
J20	103.23	85.626
J21	59.691	48.622
J22	33	52.064
J23	122.09	96.168
K2	87.3	96.598
K3	88.459	88.853
K4	101.6	97.244
K5	90.274	94.662
K6	94.257	87.562
K7	107	88.638
K8	96.758	93.156
K9	109.88	97.244
K10	108.7	86.702
K11	97.061	97.459
K12	110.63	93.371
K13	81.774	84.765
K14	79.112	94.877
K15	73.334	86.702
K16	111.33	88.208
K17	99.753	89.283
K18	113.78	88.423
K19	97.887	94.447
K20	111.4	79.602
K21	88.772	90.789
K22	106.73	91.65
K23	130.65	88.423
L2	100.02	104.56
L3	93.753	106.49
L4	84.96	87.777
L5	98.835	100.69
L6	92.573	101.76
L7	40.26	25.387
L8	99.198	96.813
L9	73.889	77.451
L10	120.77	101.55
L11	90.466	114.45
L12	82.228	90.359
L13	79.767	89.714
L14	74.867	93.586
L15	86.059	97.674
L16	55.143	49.697
L17	81.845	89.283
L18	90.728	97.028
L19	95.296	92.295
L20	126.83	93.371
L21	112.42	87.992
L22	111.97	92.941
L23	109.5	104.99
M2	105.05	106.28
M3	101.63	104.34
M4	34.512	66.263
M5	33.131	125.21
M6	100.82	95.953
M7	91.212	97.459
M8	91.484	108
M9	3.5254	12.478
M10	99.662	91.004
M11	113.38	97.459
M12	100.38	84.981
M13	123.98	85.841
M14	108.96	83.044
M17	110.59	99.61
M18	86.715	93.156
M19	97.968	87.132
M20	94.227	72.717
M21	109.69	102.84
M22	113.52	94.662
M23	116.24	97.889
N2	91.313	109.51
N3	100.11	105.63
N4	94.953	104.77
N5	105.32	102.62
N6	121.05	107.57
N7	86.059	102.84
N8	90.748	105.63
N9	77.428	78.526
N10	101.4	101.33
N11	90.284	103.05
N12	105.08	97.244
N13	101.81	101.76
N14	106.04	99.825
N17	101.24	104.13
N18	86.12	88.208
N19	92.936	91.65
N20	89.609	82.184
N21	118.93	99.825
N22	94.903	101.33
N23	84.789	97.889
O3	99.057	109.94
O4	105.59	110.15
O5	71.68	87.132
O6	87.209	94.662
O9	94.298	100.47
O10	85.001	96.813
O13	90.022	97.459
O14	99.501	91.435
O15	106.38	111.87
O16	120.01	104.77
O19	111.94	98.104
O20	103.88	98.104
O23	106.97	118.97
4807-4808	115.44	96.172
B4	89.409	93.023
B5	107.36	71.27
B6	113.62	87.299
B9	102.15	83.578
B10	121.85	82.147
B13	93.782	85.295
B14	112.25	80.716
B15	115.99	81.574
B16	127.56	84.723
B19	102.28	101.61
B20	112.42	99.32
B21	136.62	101.9
C2	110.75	103.61
C3	104.53	107.91
C4	107.54	98.748
C5	114.29	95.886
C6	-0.076	11.163
C7	124.43	93.882
C8	112.93	95.313
C9	7.022	26.333
C10	105.63	80.143
C11	94.756	78.426
C12	75.897	70.698
C13	38.543	54.669
C14	95.844	93.023
C15	120.2	87.585
C16	53.029	85.295
C17	91.782	70.125
C18	16.7	21.181
C19	117.2	101.04
C20	101.05	78.14
C21	125.48	97.603
C22	135.51	101.9
D2	97.16	103.9
D3	96.548	101.04
D4	116.85	99.606
D5	111.16	83.578
D6	102.19	78.426
D7	44.231	47.8
D8	114.95	80.716
D9	13.509	24.043
D10	101.05	79.571
D11	113.65	84.15
D12	106.36	78.14
D13	107.01	90.733
D14	109.39	76.995
D15	90.507	82.433
D16	99.439	65.259
D17	97.336	70.411
D18	96.652	75.277
D19	110.92	78.426
D20	132.32	87.013
D21	111.49	78.14
D22	111.02	70.411
E2	19.477	29.481
E3	91.709	94.454
E4	109.45	89.589
E5	107.93	80.143
E6	123.68	75.277
E7	109.99	88.157
E8	108.73	94.168
E9	104.26	98.748
E10	10.991	25.76
E11	76.944	86.726
E12	102.62	91.306
E13	102.87	91.592
E14	123.18	86.154
E15	116.1	85.295
E16	117.01	87.299
E17	106.96	88.73
E18	133.12	87.585
E19	107.53	88.157
E20	94.559	103.61
E21	121.28	97.03
E22	92.528	81.86
E23	120.99	105.33
F2	100.96	100.47
F3	97.18	88.73
F4	113	86.154
F5	103.43	82.147
F6	96.424	74.991
F7	102.74	89.589
F8	98.9	81.002
F9	102.61	79.571
F10	8.2137	46.369
F11	103.35	90.447
F12	115.54	83.005
F13	93.74	78.14
F14	82.093	62.111
F15	106.28	71.27
F16	84.964	72.129
F17	110.18	81.002
F18	-0.003	7.4419
F19	97.149	90.161
F20	116.57	88.157
F21	58.323	89.589
F22	99.791	65.832
F23	130.91	93.882
G3	108.02	108.77
G4	79.544	104.47
G5	104.57	97.889
G6	86.207	76.995
G7	70.996	74.132
G8	106.88	85.009
G9	73.462	75.564
G10	114.96	81.574
G11	45.278	35.206
G12	109.27	84.723
G13	101.84	82.433
G14	108.59	85.009
G15	113.66	94.168
G16	114.31	90.161
G19	99.097	97.03
G20	105.73	84.436
G21	115.22	78.712
G22	13.332	28.05
G23	20.544	32.916
H3	99.17	108.19
H4	113.08	112.77
H5	84.332	70.411
H6	108.05	97.889
H7	88.445	80.716
H8	104.66	82.719
H9	95.844	83.292
H10	35.724	29.195
H11	8.1515	52.093
H12	49.91	66.404
H13	15.612	18.032
H14	97.947	82.147
H15	94.31	75.564
H16	113.42	75.564
H19	94.372	80.429
H20	110.16	86.154
H21	96.621	90.161
H22	83.233	87.585
I2	106.99	100.47
I3	93.046	90.447
I4	84.259	99.606
I5	102.35	83.292
I6	112.94	90.447
I7	105.98	97.317
I8	83.793	74.991
I9	82.342	90.733
I10	113.27	96.744
I11	93.802	70.411
I12	110.16	99.034
I13	97.678	92.165
I14	120.4	87.013
I15	83.855	87.585
I16	88.57	97.03
I17	97.481	95.886
I18	107.42	91.592
I19	104.63	92.165
I20	111.22	91.878
I21	102.79	100.18
I22	100.06	99.893
J2	116.14	107.62
J3	109.17	87.585
J4	8.0582	35.206
J5	85.782	56.959
J6	96.89	88.73
J7	127.27	92.737
J8	104.2	89.016
J9	17.425	65.832
J10	72.84	58.962
J11	15.705	25.474
J12	66.831	63.256
J13	93.968	86.154
J14	94.693	59.821
J15	104.23	93.309
J16	108.38	82.719
J17	98.237	96.458
J18	84.311	100.18
J19	112.59	86.726
J20	99.159	85.009
J21	106.51	96.172
J22	95.978	91.592
J23	115.97	105.9
K2	112.61	115.06
K3	97.895	101.61
K4	119.91	87.013
K5	118.78	107.33
K6	103.47	85.009
K7	92.455	101.9
K8	113.18	99.034
K9	120.67	94.168
K10	92.403	77.567
K11	84.674	97.603
K12	99.854	92.451
K13	79.658	84.436
K14	93.688	95.313
K15	21.622	26.905
K16	83.979	76.136
K17	102.01	95.313
K18	95.336	93.309
K19	129.73	104.76
K20	102.22	94.741
K21	99.491	96.172
K22	111.94	92.451
K23	108.41	101.04
L2	40.107	54.669
L3	98.31	112.77
L4	102.8	104.76
L5	85.409	85.295
L6	5.2294	38.354
L7	44.801	31.771
L8	107.51	98.462
L9	65.069	54.955
L10	117.66	81.288
L11	105.39	87.013
L12	91.181	85.295
L13	100.45	84.15
L14	94.476	75.85
L15	35.507	48.945
L16	103.95	87.585
L17	22.72	49.517
L18	107.57	85.295
L19	106.21	89.875
L20	96.206	97.603
L21	104.42	91.592
L22	123.46	91.592
L23	107.38	112.49
M2	98.963	107.05
M3	4.214	30.054
M4	62.769	86.726
M5	10.255	37.209
M6	133.54	95.313
M7	94.455	110.2
M8	102.84	94.454
M9	97.626	89.875
M10	85.855	90.733
M11	87.233	95.027
M12	110.7	100.47
M13	81.897	81.002
M14	3.8928	18.032
M17	117.55	100.75
M18	117.86	91.592
M19	5.5196	86.44
M20	109.43	87.585
M21	106.57	105.33
M22	0.7324	8.0143
M23	88.818	91.02
N2	71.669	94.454
N3	79.586	105.04
N4	85.43	110.2
N5	89.461	99.893
N6	107.73	105.33
N7	84.332	104.76
N8	16.379	67.263
N9	115.15	98.462
N10	91.761	96.458
N11	116.1	97.317
N12	90.632	74.991
N13	8.2965	27.478
N14	122.69	93.309
N17	91.512	86.726
N18	90.362	88.157
N19	84.477	81.288
N20	118.25	90.161
N21	76.115	52.379
N22	42.418	71.556
N23	70.084	98.175
O3	89.606	107.05
O4	106.32	110.77
O5	85.855	101.04
O6	106.69	103.61
O9	80.415	97.03
O10	98.444	105.9
O13	98.02	107.05
O14	63.567	56.1
O15	68.157	80.429
O16	89.357	103.9
O19	9.1669	50.662
O20	96.465	114.78
O23	97.595	110.48
4811-4812	119.57	96.635
B4	79.915	86.538
B5	103.6	109.38
B6	99.639	99.038
B9	112.44	95.673
B10	108.76	94.471
B13	106.06	91.587
B14	103.39	85.817
B15	94.756	96.875
B16	51.178	79.087
B19	112.42	93.75
B20	109.05	103.61
B21	116.74	108.17
C2	18.065	73.317
C3	-0.784	20.673
C4	103.57	93.99
C5	107.02	87.5
C6	89.772	94.712
C7	108.52	97.115
C8	106.73	86.779
C9	110.37	94.471
C10	89.514	84.135
C11	94.686	97.596
C12	89.374	79.087
C13	95.024	83.894
C14	92.289	78.606
C15	104.89	95.673
C16	102.21	97.596
C17	109.92	87.981
C18	105.45	79.327
C19	99.739	93.269
C20	109.42	94.952
C21	67.292	64.904
C22	131.76	102.16
D2	96.725	101.44
D3	88.469	79.087
D4	100.73	82.452
D5	107.21	99.76
D6	107.23	92.308
D7	88.817	93.029
D8	94.815	88.221
D9	91.841	90.625
D10	91.393	77.163
D11	102.72	87.981
D12	114.08	80.288
D13	101.34	81.731
D14	86.34	65.144
D15	76.453	92.788
D16	105.73	87.981
D17	108.11	78.365
D18	118.12	71.154
D19	97.551	89.663
D20	114.8	98.317
D21	105.66	88.702
D22	21.616	44.231
E2	86.629	106.49
E3	95.233	88.462
E4	90.15	95.192
E5	122.4	92.308
E6	74.325	62.019
E7	99.57	91.346
E8	102.79	93.269
E9	123.98	84.856
E10	111.9	79.327
E11	110.66	99.279
E12	94.129	88.942
E13	7.0939	48.558
E14	103.04	97.356
E15	94.278	70.913
E16	109.6	92.308
E17	106.68	84.375
E18	111.08	87.019
E19	110.54	83.413
E20	108.24	93.75
E21	66.884	57.452
E22	98.794	92.788
E23	106.83	105.05
F2	118.47	109.38
F3	0.5489	24.279
F4	98.993	91.346
F5	94.189	87.5
F6	73.977	63.942
F7	104.72	83.173
F8	105.32	104.09
F9	117.35	86.779
F10	96.755	88.942
F11	82.352	84.615
F12	94.596	93.269
F13	113.57	90.385
F14	109.09	88.702
F15	97.173	88.221
F16	45.22	69.952
F17	98.346	88.462
F18	101.48	81.49
F19	87.673	94.712
F20	99.48	86.058
F21	105	89.423
F22	106.37	89.183
F23	98.376	76.683
G3	110.47	96.154
G4	80.104	101.92
G5	95.074	88.462
G6	96.616	84.135
G7	96.725	82.452
G8	64.527	68.029
G9	95.611	86.298
G10	105.66	79.808
G11	109.78	75
G12	112.16	92.788
G13	120.81	92.308
G14	6.2683	23.317
G15	117.35	87.26
G16	8.4368	20.913
G19	43.639	48.798
G20	114.13	77.163
G21	110.87	84.615
G22	110.86	94.471
G23	107.54	115.38
H3	96.297	100.72
H4	98.734	94.952
H5	75.508	86.058
H6	66.536	86.779
H7	83.734	85.337
H8	0.35	104.81
H9	82.72	83.173
H10	96.178	88.462
H11	49.776	38.221
H12	90.13	88.221
H13	15.111	52.885
H14	86.997	88.702
H15	96.506	76.442
H16	98.297	81.01
H19	80.114	84.856
H20	63.085	57.212
H21	7.8598	31.49
H22	15.111	55.529
I2	88.688	59.375
I3	103.41	95.433
I4	93.393	88.702
I5	90.836	95.913
I6	99.072	93.99
I7	107.6	94.952
I8	93.811	78.365
I9	101.04	83.173
I10	117.94	92.067
I11	101.84	89.904
I12	5.5024	28.606
I13	103	87.74
I14	123.03	90.385
I15	93.144	85.577
I16	116	85.096
I17	112.42	89.423
I18	116.14	84.615
I19	107.32	84.135
I20	79.606	84.135
I21	85.803	99.038
I22	93.363	68.269
J2	94.487	100.48
J3	120.16	94.952
J4	89.852	90.865
J5	107.51	109.13
J6	92.269	102.88
J7	84.669	83.894
J8	85.445	83.654
J9	100.12	93.029
J10	91.622	92.548
J11	94.487	87.981
J12	79.597	82.452
J13	107.77	93.269
J14	92.299	88.702
J15	92.736	91.346
J16	105.94	82.933
J17	92.1	87.019
J18	91.652	75.481
J19	110.35	82.692
J20	92.637	87.981
J21	101.7	94.712
J22	109.41	92.788
J23	116.12	90.865
K2	98.635	119.23
K3	110.24	112.02
K4	111.09	105.77
K5	108.85	96.635
K6	76.175	107.45
K7	85.425	79.087
K8	93.343	92.067
K9	99.878	95.192
K10	56.022	61.538
K11	70.455	72.596
K12	96.586	87.5
K13	116.55	93.029
K14	107.92	86.779
K15	87.912	69.231
K16	96.805	88.221
K17	106.68	84.615
K18	15.23	43.029
K19	61.553	78.125
K20	98.326	97.596
K21	97.968	86.298
K22	96.974	98.558
K23	110.92	95.913
L2	110.45	116.83
L3	99.311	112.74
L4	110.94	95.673
L5	109.6	96.154
L6	90.279	102.16
L7	83.177	82.933
L8	110.27	90.385
L9	96.168	91.827
L10	92.428	95.192
L11	102.56	95.913
L12	91.513	85.577
L13	88.21	79.087
L14	83.088	77.644
L15	83.118	89.904
L16	86.251	95.913
L17	79.427	84.856
L18	97.362	89.183
L19	98.903	101.92
L20	103.93	93.51
L21	91.771	100
L22	81.636	88.702
L23	97.74	113.22
M2	116.04	101.92
M3	101.06	101.44
M4	93.87	106.49
M5	116.32	109.86
M6	97.272	102.64
M7	142.8	114.18
M8	93.065	93.99
M9	113.62	103.13
M10	106.07	97.837
M11	88.648	88.702
M12	86.917	88.221
M13	111.78	78.606
M14	88.579	79.567
M17	108.3	95.192
M18	90.289	74.76
M19	85.216	90.144
M20	96.198	94.952
M21	120.34	105.29
M22	90.777	88.942
M23	108.99	101.44
N2	86.47	110.82
N3	82.143	112.5
N4	90.608	105.05
N5	78.632	91.827
N6	99.53	104.09
N7	93.413	107.93
N8	88.877	98.317
N9	88.777	108.41
N10	95.303	107.69
N11	79.776	111.54
N12	98.416	92.308
N13	112.52	93.269
N14	88.141	89.423
N17	95.551	100.48
N18	94.746	91.106
N19	89.623	99.519
N20	85.754	90.385
N21	100.38	109.13
N22	87.057	101.68
N23	105.61	112.26
O3	80.402	111.3
O4	23.128	56.49
O5	93.87	107.69
O6	84.64	108.65
O9	98.754	118.75
O10	107.31	91.587
O13	86.43	102.88
O14	74.752	95.433
O15	103.29	111.54
O16	80.681	112.74
O19	113.12	96.154
O20	96.098	100.72
O23	95.442	120.67
4821-4822	74.956	75.928
B4	47.666	54.668
B5	92.284	85.591
B6	101.67	90.837
B9	94.769	82.83
B10	136.44	80.621
B13	8.9841	24.849
B14	74.326	64.884
B15	14.471	63.503
B16	105.49	78.689
B19	105.26	95.531
B20	97.839	86.143
B21	118.54	95.255
C2	107.66	102.71
C3	96.951	109.89
C4	104.16	113.75
C5	103.42	101.33
C6	100.71	83.934
C7	114.15	91.941
C8	97.535	89.733
C9	99.278	78.965
C10	113.5	85.315
C11	115.83	90.009
C12	15.124	30.647
C13	105.27	88.628
C14	100.17	83.106
C15	113.56	93.322
C16	113.28	92.217
C17	106.8	65.988
C18	108.29	66.264
C19	104.34	93.322
C20	38.985	60.742
C21	103.83	104.09
C22	131.66	87.248
D2	90.159	97.739
D3	4.5875	31.199
D4	76.081	86.143
D5	112.58	80.345
D6	95.725	64.607
D7	125.89	78.965
D8	132.61	92.217
D9	109.94	89.18
D10	114.58	72.614
D11	81.748	75.928
D12	86.268	66.816
D13	84.739	59.638
D14	94.106	64.607
D15	100.56	78.965
D16	97.906	75.928
D17	112.12	60.19
D18	92.408	54.668
D19	102.93	78.412
D20	114.96	65.712
D21	84.323	71.234
D22	111.73	74.547
E2	100.18	118.17
E3	50.589	36.169
E4	14.337	20.708
E5	129.41	101.05
E6	106.09	78.965
E7	116.62	93.046
E8	112.37	72.338
E9	95.365	89.733
E10	108.56	88.628
E11	84.761	88.352
[truncated: 10,975 more rows]

## Sheet: Figure 1C
Figure 1C: dose-response analysis
infection round 1:
	conc log10 [µM]	Darapladip			AVN944			HSP990			Radiciol			mycophenolic acid			RSV604			Presatovir			Lonafarnib			4SC6AH
		experiment 1	experiment 2	experiment 3	experiment 1	experiment 2	experiment 3	experiment 1	experiment 2	experiment 3	experiment 1	experiment 2	experiment 3	experiment 1	experiment 2	experiment 3	experiment 1	experiment 2	experiment 3	experiment 1	experiment 2	experiment 3	experiment 1	experiment 2	experiment 3	experiment 1	experiment 2	experiment 3
	1	0.001	0.004	0.005	0.013	0.014	0.002	0.962	0.683	1.377	0.297	0.215	0.223	0.005	0.005	0.009	0.118	0.135	0.19	0	0.019	0.076	0.071	1.136	1.186	0.311	0.106	0.223
	0.522879	63.793	59.968	57.234	0.014	0.013	0.002	2.064	1.013	1.404	2.349	1.152	2.751	0.035	0.008	0.011	2.27	1.451	1.599	0.021	0.062	0.069	3.361	10.757	7.419	54.329	42.244	12.365
	0.0457575	118.561	85.045	97.241	0.031	0.025	0.006	2.912	1.049	2.213	2.689	1.633	3.879	0.025	0.016	0.032	32.079	13.883	33.98	0.001	0.139	0.25	9.049	18.491	16.688	93.834	80.592	57.352
	-0.431364	153.473	83.545	84.403	0.053	0.033	0.016	1.84	1.115	2.006	5.527	2.781	4.736	0.06	0.038	0.08	30.994	52.814	76.94	0.008	0.084	0.095	18.524	21.769	27.03	102.496	88.412	68.012
	-0.908485	123.217	83.441	80.644	0.186	0.11	0.204	2.406	1.624	2.571	16.446	6.846	7.02	0.581	0.281	0.192	71.502	96.028	83.967	0.011	0.167	0.083	30.358	34.743	38.638	103.722	98.357	70.73
	-1.38561	140.585	83.338	112.056	1.842	1.526	0.749	2.467	1.968	2.86	16.387	25.828	10.914	3.358	3.269	0.978	84.641	6.555	75.958	0.057	0.01	0.007	37.917	37.621	44.5	101.553	109.607	84.721
infection round 2:
	conc log10 [µM]	Darapladip			AVN944			HSP990			Radiciol			mycophenolic acid			RSV604			Presatovir			Lonafarnib			4SC6AH
		experiment 1	experiment 2	experiment 3	experiment 1	experiment 2	experiment 3	experiment 1	experiment 2	experiment 3	experiment 1	experiment 2	experiment 3	experiment 1	experiment 2	experiment 3	experiment 1	experiment 2	experiment 3	experiment 1	experiment 2	experiment 3	experiment 1	experiment 2	experiment 3	experiment 1	experiment 2	experiment 3
	1	10.257	17.087	18.776	0.025	0.018	0.017	0.072	0.029	0.015	0.095	0.021	0.013	0.014	0.007	0.005	0	0	0	-0.001	0.004	0	0.001	0.01	-0.006	-0.001	0	-0.006
	0.522879	56.878	29.278	52.665	0.013	0.007	0.012	0.099	0.023	0.062	1.626	0.145	0.057	0.03	0.009	0.008	0.103	0.003	0.069	-0.001	0.047	0	0.587	1.018	1.7	20.525	15.772	2.301
	0.0457575	103.856	57.95	100.764	0.02	0.007	0.015	0.096	0.041	0.455	8.089	4.781	1.546	0.028	0.04	0.012	7.337	0.332	22.879	-0.002	0.011	0.002	2.379	3.332	6.348	67.548	42.733	72.38
	-0.431364	114.564	77.571	100.274	0.035	0.018	0.031	0.087	0.021	0.164	34.717	14.69	3.641	0.082	0.027	0.019	0.716	23.123	62.145	0.062	0.002	0.003	8.002	6.322	9.236	79	63.249	78.384
	-0.908485	101.931	50.701	113.647	0.168	0.036	1.279	0.098	0.176	0.352	90.034	22.062	20.929	0.307	0.089	0.192	30.694	77.278	62.56	0	0.006	0.007	9.93	12.357	21.503	88.586	86.368	92.524
	-1.38561	117.311	61.691	94.263	5.302	2.63	2.488	0.164	0.23	0.591	64.357	40.762	39.907	0.915	1.648	0.139	34.484	0.02	48.125	-0.002	0.004	0.005	20.397	16.869	25.062	108.906	94.4	109.459
MTT assay
	conc log 10 [µM]	Darapladip			AVN944			HSP990			Radiciol			mycophenolic acid			RSV604			Presatovir			Lonafarnib			4SC6AH
		experiment 1	experiment 2	experiment 3	experiment 1	experiment 2	experiment 3	experiment 1	experiment 2	experiment 3	experiment 1	experiment 2	experiment 3	experiment 1	experiment 2	experiment 3	experiment 1	experiment 2	experiment 3	experiment 1	experiment 2	experiment 3	experiment 1	experiment 2	experiment 3	experiment 1	experiment 2	experiment 3
	2	-2.234	-3.476	-4.697	5.393	4.154	7.911	33.128	31.878	35.538	15.793	4.797	12.233	60.198	66.743	67.621	30.241	36.729	39.843	14.093	17.953	30.92	-4.928	-1.422	0.475	105.133	105.565	96.412
	1.52288	-2.465	-1.441	-1.36	39.137	39.635	40.173	43.066	40.017	47.59	22.592	24.669	27.385	61.473	64.002	65.432	89.943	75.377	92.873	82.295	93.193	91.358	25.257	24.289	25.805	108.83	100.569	109.077
	1.04576	-1.772	-3.73	-5.253	74.268	68.631	83.189	51.849	47.902	51.669	31.941	41.937	54.994	65.297	70.991	69.641	95.042	85.93	98.934	92.493	105.254	100.449	53.388	59.748	65.066	96.509	97.644	106.385
	0.568636	97.149	84.782	58.344	72.65	67.613	90.235	50.462	45.613	55.748	48.938	52.216	57.52	68.697	73.458	79.068	96.53	91	108.025	94.405	94.29	104.826	77.823	84.972	83.747	97.947	104.224	102.427
	0.091515	100.154	96.609	102.843	69.877	69.012	82.262	52.542	46.63	53.152	54.037	54.82	54.826	74.646	76.473	81.425	102.479	95.523	101.291	106.516	94.153	105.499	94.456	85.703	108.443	100.616	92.526	101.794
	-0.385606	95.532	99.279	100.062	71.957	75.117	83.375	56.24	49.936	52.967	53.824	63.454	69.641	73.584	80.037	78.732	90.581	94.701	98.429	99.929	95.523	105.668	98.973	92.77	101.478	96.304	94.598	101.478

## Sheet: Figure 2A
Figure 2:
Luciferase counts normalized to DMSO control
conc log10 [µM]	Lonafarnib 1st round				Tipifarnib 1st round				Lonafarnib 2nd round				Tipifarnib 2nd round
	experiment 1	experiment 2	experiment 3	experiment 4	experiment 1	experiment 2	experiment 3		experiment 1	experiment 2	experiment 3	experiment 4	experiment 1	experiment 2	experiment 3
1	1.489	4.034	0.581	3.051	49.627	44.21	58.991		0.065	0.566	0.063	-0.008	45.117	52.196	47.035
0.522879	10.996	15.646	6.418	13.63	80.156	70.336	76.677		7.614	5.336	2.405	10.523	59.978	33.649	87.774
0.0457575	27.989	37.371	16.057	17.48	91.815	71.55	77.12		9.166	22.725	21.878	20.897	95.277	91.498	85.218
-0.431364	50.072	56.311	26.385	41.606	107.935	88.374	102.388		24.412	40.612	32.314	51.059	109.56	104.125	114.353
-0.908485	62.329	67.96	60.677	62.063	113.908	114.755	119.81		39.259	80.45	49.139	56.023	118.73	149.528	97.14
-1.38561	96.18	78.831	64.306	82.968	116.092	116.733	121.801		76.602	77.383	62.052	94.056	106.163	119.856	101.237
MTT (normalized to DMSO control)	Lonafarnib				Tipifarnib
conc log10 [µM]	experiment 1	experiment 2	experiment 3		experiment 1	experiment 2	experiment 3
2	4.918	-6.307	-3.071		0	-5.943	26.904
1.52288	35.831	34.263	40.295		46.019	30.807	42.015
1.04576	79.391	73.014	76.044		77.283	68.466	80.467
0.568636	100.82	97.392	98.894		95.55	92.662	97.789
0.091515	100.468	101.941	100.737		101.522	91.571	97.297
-0.385606	93.794	98.848	100.983		87.822	96.119	95.086

## Sheet: Figure 2C
Figure 2C: Plaque number and mean plaque size
plaque number of infected wells
		DMSO	1 µM Lona	0.2 µM Lona	0.04 µM Lona	1 µM Tipi	0.2 µM Tipi	0.04 µM Tipi
	experiment 1	58	5	0	12	44	62	48
	experiment 2	51	0	0	8	32	40	54
	experiment 3	60	0	0	14	47	43	38
plaque size of infected wells
		DMSO	1 µM Lona	0.2 µM Lona	0.04 µM Lona	1 µM Tipi	0.2 µM Tipi	0.04 µM Tipi
	experiment 1	505.631	187.2	0	288.007	377.385	377.993	430.071
	experiment 2	330.44	0	0	193.046	394.439	267.343	336.245
	experiment 3	335.18	0	0	164.54	278.749	295.314	308.115

## Sheet: Figure 2E
Figure 2E: Production of progeny HDV
FFU/mL
		untreated	DMSO	Lonafarnib 0.1µM	Lonafarnib 1µM	Tipifarnib 0.1µM	Tipifarnib 1µM
	experiment 1	220	160	20	40	20	0
	experiment 2	260	320	20	20	0	20

## Sheet: Figure 2F
Figure 2F: Dose-response analysis (HCoV-229E)
Renilla luciferase (HCoV229E)
	conc log10 [µM]	Lonafarnib				Tipifarnib
		experiment 1	experiment 2	experiment 3	experiment 4	experiment 1	experiment 2	experiment 3	experiment 4
	1	1.48	1.93	3.21	3.6	6.87	6.7	5.96	10.5
	0.69897	45.19	61.72	53.12	47.4	38.78	41.88	41.05	47.8
	0.39794	69.76	80.88	69.85	62.1	66.55	63.69	65.94	63.2
	0.09691	82.7	93.67	78.5	70.6	77.09	82.27	83.76	75.9
	-0.20412	85.64	97.57	79.51	73.7	80.62	86.16	96.83	79.2
	-0.50515	92.83	98.52	81.06	80.6	87.59	94	98.27	85.4
	-0.80618	90.48	99.35	77.39	86.2	91.13	95.83	96.49	88.9
	-1.10721	93.22	102.8	77.93	85.7	93.01	94.1	91.85	90.7
Firefly luciferase (cell viability)
	conc log10 [µM]	Lonafarnib				Tipifarnib
		experiment 1	experiment 2	experiment 3	experiment 4	experiment 1	experiment 2	experiment 3	experiment 4
	1	115.38	139.72	175.96	182.9	143.27	146.23	176.7	194.8
	0.69897	125.61	128.19	136.02	154.3	134.17	141.98	158.24	145.3
	0.39794	110.8	110.57	112.08	130	101.91	109.74	116.89	110.6
	0.09691	104.54	106.23	116.02	119.5	92.52	88.62	102.14	94.5
	-0.20412	98.12	102.17	105.6	105.5	87.31	83.2	97.14	89.4
	-0.50515	93.11	97.37	104.82	109.8	86.55	82.37	94.69	85.9
	-0.80618	96.71	93.64	107.24	101	87.68	87.91	93.72	87
	-1.10721	105	97.96	107.89	104.3	90.62	86.29	96.24	88.9

## Sheet: Figure 3A
Figure 3A: Effect of Lonafarnib on clinical RSV isolates
normalized to DMSO control
HRSV/A/DEU/H1/2013
		conc log 10 [µM]	Lonafarnib							Tipifarnib
			experiment 1	experiment 2	experiment 3	experiment 4	experiment 5	experiment 6		experiment 1	experiment 2	experiment 3	experiment 4	experiment 5	experiment 6
		1	15.02	15.2672	13.04	22.0075	27.804	19.4911		71.7	72.5191	76.05	70.588	51.7274	49.4253
		0.522879	18.69	17.6336	15.6	17.2236	20.9159	22.1402		87.84	84.0785	84.03	59.5108	72.8714	65.0189
		0.0457575	21.02	26.1723	21.43	21.3223	23.05	23.9303		86.58	85.7143	89.79	78.848	78.2656	71.6388
		-0.431364	30.45	31.952	30.37	35.8903	36.5311	32.4716		91.78	87.4591	88.74	73.7044	78.1151	60.7641
		-0.908485	38.4	47.1101	43.98	39.9626	49.2957	44.567		86.92	90.5125	84.29	64.2157	86.8762	65.2467
		-1.38561	46.32	55.8342	57.85	31.1455	57.7771	53.9237		86.3	92.3664	84.03	48.224	79.7924	69.8935
		-1.86273		64.2312	65.05	59.3124	69.4128	55.0721			90.2944	90.31	60.862	87.8631	64.1352
		-2.33985		69.9018	80.1	71.0497	72.7375	60.1396			88.6587	90.18	80.7186	77.4683	62.5362
		-2.81697		70.5562	79.32	77.4059	77.6952	58.0136			86.0414	90.31	85.6673	79.1586	69.0043
		-3.29409		76.0087	74.35	83.4114	78.4189	60.4702			86.2595	90.97	78.7125	68.8883	49.9236
HRSV/A/DEU/H2/2013
		conc log 10 [µM]	Lonafarnib				Tipifarnib
			experiment 1	experiment 2	experiment 3		experiment 1	experiment 2	experiment 3
		1	16.8729	16.9246	15.0591		46.4624	57.4202	53.184
		0.522879	17.2745	17.926	15.8841		99.1316	70.4489	62.9381
		0.045757	23.7739	24.843	21.9823		85.9796	78.2853	76.1394
		-0.43136	27.1296	33.593	30.0466		77.1135	79.5347	68.9885
		-0.90849	29.4788	45.464	45.7808		72.1008	76.0072	87.722
		-1.38561	39.6018	47.4633	50.4536		75.6359	63.784	78.2395
		-1.86273	45.7607	51.3496	56.6307		72.5429	58.6913	69.2986
		-2.33985	56.168	62.9443	58.3843		79.4143	73.8442	66.4912
		-2.81697	43.7124	67.6188	63.8803		52.5305	77.2865	76.5845
		-3.29409	45.7144	66.94	66.212		58.1903	74.0823	91.0924
HRSV/B/DEU/H3/2016
		conc log 10 [µM]	Lonafarnib					Tipifarnib
			experiment 1	experiment 2	experiment 3	experiment 4		experiment 1	experiment 2	experiment 3	experiment 4
		1	9.36454	8.20599	8.1367	14.7487		67.0552	78.8325	65.2675	82.8899
		0.522879	24.0839	28.4012	30.0353	22.4357		89.6567	99.4172	98.8185	85.9519
		0.045757	36.9464	34.3002	39.2444	28.9371		90.4835	92.7148	87.6752	88.653
		-0.43136	34.6108	42.3363	55.6224	36.0052		92.0751	89.5813	97.3383	85.7657
		-0.90849	48.9337	51.8578	71.985	48.0232		74.7422	90.5689	108.43	93.2375
		-1.38561	61.6812	62.3045	74.2407	52.3855		96.6171	86.7473	109.973	78.3504
		-1.86273	47.8781	69.9754	88.293	62.6106		66.7817	91.5112	101.365	92.384
		-2.33985	74.089	70.198	85.2273	73.2583		87.2263	82.7981	98.1337	89.6151
		-2.81697	76.5962	68.2184	90.1128	65.6733		75.5885	81.2804	93.3057	68.3084
		-3.29409	67.3736	75.0077	74.2349	78.1319		84.9222	69.4662	92.3302	88.4559
HRSV/B/DEU/H4/2016
		conc log 10 [µM]	Lonafarnib											Tipifarnib
			exp 1	exp 2	exp 3	exp 4	exp 5	exp 6	exp 7	exp 8	exp 9	exp 10		exp 1	exp 2	exp 3	exp 4	exp 5	exp 6	exp 7	exp 8	exp 9	exp 10
		1	33.2	36.235	40.073	16.8512	19.9419	22.1259	38.9805	30.8528	4.49444	26.1029		97.955	106.63	106.255	78.6523	94.8586	102.407	121.075	102.527	102.944	88.6686
		0.522879	41.4	41.67	39.7407	20.2118	24.8989	24.3851	38.1416	53.7201	19.4528	92.7875		87.24	103.975	105.766	88.094	100.857	101.811	102.215	96.4261	115.284	126.932
		0.045757	39.98	40.61	41.4537	29.45	32.7719	31.5596	42.9546	45.6396	59.0699	93.2052		87.49	104.24	95.2062	81.0296	106.073	101.497	104.875	86.3376	98.4443	121.098
		-0.43136	51.595	47.215	51.8969	35.1148	44.3756	36.4275	59.9625	51.9344	64.9414	89.6932		81.255	98.41	88.2739	84.3651	98.3366	94.9349	91.2686	82.8087	105.124	108.522
		-0.90849	56.58	62.07	56.1169	44.6973	49.6785	47.3281	65.3459	60.2571	64.6307	119.166		85.245	89.39	83.2714	85.9453	101.453	90.7798	98.7033	67.9903	99.137	112.194
		-1.38561	71.785	71.62	63.8315	55.3105	59.9617	60.602	74.3302	57.8407	82.4914	105.523		90.23	94.165	90.6209	79.7068	99.3158	90.1714	112.169	66.6652	95.7224	114.561
		-1.86273	81.255	76.66	78.0058	61.61	55.5436	66.0488	66.8043	99.0114	72.202	88.5418		90.23	98.41	79.6569	85.4824	90.5504	97.5151	85.4627	82.3092	85.9017	98.8513
		-2.33985	82.505	83.29	99.093	65.3031	66.7431	67.4955	76.7726	65.8813	75.0171	77.2679		91.975	103.715	101.503	85.1855	90.0923	100.96	108.028	69.4732	99.4274	96.5839
		-2.81697	91.225	88.325	104.037	62.8114	58.0071	77.8206	77.5777	68.5567	69.9609	96.8501		87.49	95.225	95.2284	81.0895	93.565	92.6279	102.535	77.9296	82.6369	105.445
		-3.29409	95.965	91.25	100.173	74.8491	79.0379	84.103	81.1806	65.6664	76.4796	106.362		92.225	101.325	99.4069	86.0783	100.706	92.0303	100.246	62.4785	95.3297	119.222
HRSV/B/DEU/H5/2016
		conc log 10 [µM]	Lonafarnib				Tipifarnib
			exp 1	exp 2	exp 3		exp 1	exp 2	exp 3
		1	15.4726	6.98403	12.109		74.7327	86.8333	94.2263
		0.522879	17.1597	12.4781	13.9208		105.257	93.5529	104.814
		0.045757	25.8707	17.3257	24.4983		97.7813	94.248	113.385
		-0.43136	34.7371	22.2005	35.3325		106.944	92.5358	102.291
		-0.90849	40.7134	33.8475	42.5317		103.198	91.1079	109.691
		-1.38561	55.1804	43.1614	55.4364		99.5179	89.8451	114.939
		-1.86273	60.1949	51.2067	60.8668		113.905	85.6109	102.338
		-2.33985	60.1575	52.4785	78.1333		101.273	86.9132	111.575
		-2.81697	76.0881	51.5803	73.0526		99.7065	81.4189	120.841
		-3.29409	67.3722	67.775	84.5886		110.407	94.0879	110.648
HRSV/B/DEU/H6/2016
		conc log 10 [µM]	Lonafarnib				Tipifarnib
			exp 1	exp 2	exp 3		exp 1	exp 2	exp 3
		1	21.1131	23.5522	23.1593		87.9399	84.4795	87.9664
		0.522879	22.0558	25.3828	23.8095		89.5849	93.2886	93.766
		0.045757	27.8757	30.3063	31.3397		94.0895	96.2037	98.9405
		-0.43136	36.6231	39.6241	41.5521		91.1793	95.0094	95.1079
		-0.90849	45.8669	52.0666	49.3625		89.6857	96.1245	92.5023
		-1.38561	54.9759	57.8068	60.5826		90.2217	97.4924	93.3366
		-1.86273	63.9494	62.3614	66.7146		88.7752	97.0299	95.9322
		-2.33985	64.9967	71.1423	72.5464		89.7744	95.8264	97.1542
		-2.81697	72.147	78.3167	75.7394		87.0422	95.9321	98.878
		-3.29409	77.1535	84.0825	81.6095		83.4766	96.2954	99.7994

## Sheet: Figure 4B
Figure 4B: Reduced lonafarnib activity against passage 10 RSV populations
	conc log10 [µM]	DMSO-adapted virus				Lonafarnib-adapted virus
		exp 1	exp 2	exp 3		exp 1	exp 2	exp 3
		100	100	100		100	100	100
	-0.431798	10.8443	16	21.8075		78.7124	75.495	88.0829
	0.0413927	7.00232	8.58599	12.6761		65.2361	54.9505	69.4301
	0.518514	4.21379	7.18471	10		39.3562	51.4851	56.7358
	1	3.74903	8.71338	10.6103		29.6567	35.1238	38.0311

## Sheet: Figure 4C
Figure 4C
% Infection (Normalized to DMSO control)
			DMSO passaged				Lonafarnib passaged
			exp 1	exp 2	exp 3		exp 1	exp 2	exp 3
		DMSO	100	100	100		100	100	100
		Lonafarnib	5.01771	6.84729	6.98507		59.761	56.875	44.592
		Presatovir	0.354191	0.603448	1.83582		5.91633	2.75	3.18786
		BMS-433771	0.802834	1.18227	2.10448		24.2032	17	20.759

## Sheet: Figure 4D
Figure 4D
Transduction (normalized to DMSO control)
RSV-F wt
			DMSO	no glycoprotein	Lonafarnib 5 µM	Lonafarnib 0.5 µM
		exp 1	100	1.68073	16.1815	30.4908
		exp 2	100	4.64725	15.8278	40.5682
		exp 3	100	0.561799	n.d.	n.d.
		exp 4	100	2.81645	25.9728	33.6761
		exp 5	100	2.33769	13.9757	18.6852
RSV-F K272E
			DMSO	no glycoprotein	Lonafarnib 5 µM	Lonafarnib 0.5 µM
		exp 1	100	5.60779	26.4875	21.4368
		exp 2	100	8.03287	15.2099	23.4316
		exp 3	100	6.84233	n.d.	n.d.
		exp 4	100	13.1995	39.2918	37.8801
		exp 5	100	20.3629	46.3556	55.9186
RSV-F K394R
			DMSO	no glycoprotein	Lonafarnib 5 µM	Lonafarnib 0.5 µM
		exp 1	100	17.5058	104.525	102.312
		exp 2	100	7.14545	114	99.2054
		exp 3	100	5.49737	227.674	322.133
		exp 4	100	17.5074	228.548	288.995
VSV-G
			DMSO	no glycoprotein	Lonafarnib 5 µM
		exp 1	100	1.27171	119.789
		exp 2	100	0.987079	151.528
	n.d. : loss of sample due to technical problems

[truncated: 17 more sheets: Figure 4E, Figure 4F, Figure 5A, Figure 5B, Figure 5C, Figure 7 A , Figure 7B, Figure 7C, Figure 7D, Figure 8A, Figure 8B, Figure 8C, Figure 8D, Figure 8E, S1, S4A, S4B]
